# Supplementary material for: Performance analysis of different surface reconstruction algorithms for 3D reconstruction of outdoor objects from their digital images
Source: Springerplus. 2016 Jun 30;5(1):932. doi: 10.1186/s40064-016-2425-9 (PMC4929111; doi:10.1186/s40064-016-2425-9)
Supplement: Supplementary file 1 — 10.1186/s40064-016-2425-9 Datasheet. [file 40064_2016_2425_MOESM1_ESM.xlsx]

## Sheet: PlotSamleperNode
Points	Octree	Solver divide	Samples per Node	Surface Offsetting	Time (ms)	Faces		Points	Octree	Solver divide	Samples per Node	Surface Offsetting	Time (ms)	Faces		Points	Octree	Solver divide	Samples per Node	Surface Offsetting	Time (ms)	Faces
1106189	6	1	1	1	3800	10947		139928	8	1	1	1	589405	121043		79959	8	1	1	1	228069	110933
	6	1	3	1	4133	10947			8	1	3	1	553958	138887			8	1	3	1	199256	87027
	6	1	6	1	3818	10947			8	1	6	1	291336	55210			8	1	6	1	25178	18900
	6	3	1	1	1605	10938			8	3	1	1	14208	120981			8	1	3	0.5	259957	87068
	6	3	3	1	1611	10938			8	3	3	1	13965	138519			8	1	6	0.5	125651	29732
	6	3	6	1	1567	10938			8	3	6	1	5285	55180			8	3	1	1	9727	99360
	6	6	1	1	1353	10896			8	6	1	1	9353	119261			8	3	3	1	8665	87154
	6	6	3	1	1408	10896			8	6	3	1	9199	137817			8	3	6	1	3888	29906
	6	6	6	1	1350	10896			8	6	6	1	3549	55176			8	6	1	1	6444	99402
	8	1	1	1	334621	171988			10	3	1	1	21174	119880			8	6	3	1	5795	87140
	8	1	3	1	448824	171627			10	3	3	1	14493	161725			8	6	6	1	2708	29898
	8	1	6	1	359818	172351			10	3	6	1	6088	58142			10	1	1	1	301622	101253
	8	3	1	1	14051	171974			10	3	1	0.5	22676	104644			10	1	3	1	232057	92021
	8	3	3	1	15372	171728			10	3	3	0.5	17799	145096			10	1	6	1	111899	29652
	8	3	6	1	14599	172440			10	3	6	0.5	6142	57793			10	3	1	1	10374	101335
	8	6	1	1	9127	171874			10	6	1	1	10490	118174			10	3	3	1	9454	92025
	8	6	3	1	9174	171541			10	6	3	1	9908	114528			10	3	6	1	3826	29698
	8	6	6	1	10825	172339			10	6	6	1	4369	58107			10	3	1	0.5	10402	101128
	10	3	1	1	468677	2357972			10	9	1	1	9894	118188			10	3	3	0.5	9510	92069
	10	3	3	1	228078	702306			10	9	3	1	9409	144540			10	3	6	0.5	3859	29617
	10	3	6	1	71764	630885			10	9	6	1	4074	58109			10	6	1	1	6892	101293
	10	6	1	1	144892	2357280			10	9	1	0.5	9905	103392			10	6	3	1	6441	92081
	10	6	3	1	43057	701342			10	9	3	0.5	9452	144526			10	6	6	1	2747	29660
	10	6	6	1	39166	630355			10	9	6	0.5	4143	57800			10	9	1	1	6608	101267
	12	3	1	0.5	538422	2385175			12	3	1	1	28977	122468			10	9	3	1	6196	92065
	12	3	3	0.5	298273	695910			12	3	3	1	22155	147482			10	9	6	1	2628	29660
	12	3	6	0.5	79701	630772			12	3	6	1	13038	60340			10	9	1	0.5	6660	101211
	12	3	1	1	476101	2392954			12	3	1	0.5	28318	107466			10	9	3	0.5	6251	92061
	12	3	3	1	249002	702316			12	3	3	0.5	21553	147432			10	9	6	0.5	2644	29647
	12	3	6	1	83996	635268			12	3	6	0.5	13129	59900			12	3	1	1	16941	103116
	12	6	1	1	556791	1989778			12	6	1	1	17552	120822			12	3	3	1	16348	94056
	12	6	3	1	56820	701386			12	6	3	1	17126	146862			12	3	6	1	10351	31542
	12	6	6	1	46448	634404			12	6	6	1	11462	60240			12	3	1	0.5	16876	102980
	12	9	1	1	146604	2391782			12	9	1	1	16691	120832			12	3	3	0.5	16920	94110
	12	9	6	1	45174	634400			12	9	3	1	16729	146880			12	3	6	0.5	10613	31408
	12	9	3	1	52034	701334			12	9	6	1	11299	60242			12	6	1	1	13356	103088
																	12	6	3	1	13010	94094
																	12	6	6	1	9528	31464
																	12	9	1	1	13546	103064
																	12	9	3	1	12524	94078
																	12	9	6	1	8918	31464
																	12	9	1	0.5	12970	103072
																	12	9	3	0.5	12318	94080
																	12	9	6	0.5	8958	31424

## Sheet: PlotSolverdivide
Points	Octree	Solver divide	Samples per Node	Surface Offsetting	Time (ms)	Faces		Points	Octree	Solver divide	Samples per Node	Surface Offsetting	Time (ms)	Faces		Points	Octree	Solver divide	Samples per Node	Surface Offsetting	Time (ms)	Faces
1106189	6	1	1	1	3800	10947		139928	8	3	1	1	14208	120981		79959	8	3	1	1	9727	99360
	6	3	1	1	1605	10938			8	6	1	1	9353	119261			8	6	1	1	6444	99402
	6	6	1	1	1353	10896			8	9	1	1	9000	170512			8	9	1	1	6158	99408
	6	1	3	1	4133	10947			8	3	3	0.5	13985	138336			8	3	3	1	8665	87154
	6	3	3	1	1611	10938			8	6	3	0.5	9184	137786			8	6	3	1	5795	87140
	6	6	3	1	1408	10896			8	9	3	0.5	8607	137816			8	9	3	1	5422	87124
	6	1	3	0.5	3824	10789			8	3	3	1	13965	138519			8	3	3	0.5	8559	87240
	6	3	3	0.5	4083	10758			8	6	3	1	9199	137817			8	6	3	0.5	5710	87246
	6	6	3	0.5	3468	10754			8	9	3	1	8650	137849			8	9	3	0.5	5445	87248
	8	3	1	1	14051	171974			10	3	1	1	21174	119880			10	3	1	1	10374	101335
	8	6	1	1	9127	171874			10	6	1	1	10490	118174			10	6	1	1	6892	101293
	8	9	1	1	9548	171874			10	9	1	1	9894	118188			10	9	1	1	6608	101267
	8	3	3	1	15372	171728			10	3	3	1	14493	161725			10	3	3	1	9454	92025
	8	6	3	1	9174	171541			10	6	3	1	9908	114528			10	6	3	1	6441	92081
	8	9	3	1	9460	171545			10	9	3	1	9409	144540			10	9	3	1	6196	92065
	8	3	3	0.5	13650	170993			10	3	3	0.5	17799	145096			10	3	3	0.5	9510	92069
	8	6	3	0.5	8866	171100			10	6	3	0.5	9833	144528			10	6	3	0.5	6462	92083
	8	9	3	0.5	8696	171100			10	9	3	0.5	9452	144526			10	9	3	0.5	6251	92061
	10	3	1	1	468677	2357972			12	3	1	1	28977	122468			12	3	1	1	16941	103116
	10	6	1	1	144892	2357280			12	6	1	1	17552	120822		0	12	6	1	1	13356	103088
	10	9	1	1	131849	2357136			12	9	1	1	16691	120832			12	9	1	1	13546	103064
	10	3	3	0.5	220223	696974			12	3	3	1	22155	147482			12	3	3	1	16348	94056
	10	6	3	0.5	45228	696680			12	6	3	1	17126	146862			12	6	3	1	13010	94094
	10	9	3	0.5	42332	696604			12	9	3	1	16729	146880			12	9	3	1	12524	94078
	10	3	3	1	228078	702306			12	3	3	0.5	21553	147432			12	3	3	0.5	16920	94110
	10	6	3	1	43057	701342			12	6	3	0.5	17097	146842			12	6	3	0.5	14884	100462
	10	9	3	1	41046	701574			12	9	3	0.5	16429	146868			12	9	3	0.5	12318	94080
	12	3	1	1	476101	2392954			12	3	6	1	13038	60340			12	3	6	1	10351	31542
	12	6	1	1	556791	1989778			12	6	6	1	11462	60240			12	6	6	1	9528	31464
	12	9	1	1	146604	2391782			12	9	6	1	11299	60242			12	9	6	1	8918	31464
	12	3	3	1	249002	702316
	12	6	3	1	56820	701386
	12	9	3	1	52034	701334
	12	3	3	0.5	298273	695910
	12	6	3	0.5	54652	695574
	12	9	3	0.5	48437	695568
	12	3	6	1	83996	635268
	12	6	6	1	46448	634404
	12	9	6	1	45174	634400

## Sheet: BallPivotPlot
Number of points	Ball radius (%)	Clustering radius(%)	Angle threshold (degree)	Time	Face			Number of points	Ball radius (%)	Clustering radius(%)	Angle threshold (degree)	Time	Face			Number of points	Ball radius (%)	Clustering radius(%)	Angle threshold (degree)	Time	Face
139929	0	5	90	19824	261013			79959	0	5	90	10221	148032			345149	0	5	90	149299	619541
	0	10	90	19929	261013				0	10	90	10371	148032				0	10	90	145975	619541
	0	20	90	21928	261013				0	20	90	10352	148032				0	20	90	142813	619541
	0	30	90	19945	261013				0	30	90	15576	148032				0	30	90	123984	619541
	0	60	90	21047	261013				0	60	90	7915	121654				0	60	90	56497	407432
	0	90	90	20702	102522				0	90	90	2162	44622				0	90	90	22570	178603
	0	20	30	20604	214117				0	20	30	5942	108289				0	20	60	91852	580965
	0	20	45	20209	232871				0	20	45	4464	119496				0	20	75	111475	610532
	0	20	60	19003	247571				0	20	60	7683	134167				0	30	90	123984	619541
	0	20	75	21830	257011				0	20	75	10260	145497
	0.5	5	90	161779	261825				0.5	5	90	29571	148714				0.5	5	90	3055631	621118
	0.5	10	90	120400	261825				0.5	10	90	26210	148714				0.5	10	90	3064199	621118
	0.5	20	90	121224	261825				0.5	20	90	29064	148714				0.5	20	90	1031160	437928
	0.5	30	90	112573	261825				0.5	30	90	25611	148714				0.5	30	90	48915	193225
	0.5	60	90	5253	82034				0.5	60	90	2102	51718				0.5	20	60	1018293	419591
	0.5	20	30	38065	217564				0.5	90	90	0	0				0.5	20	75	988202	433550
	0.5	20	45	67961	243993				0.5	20	30	8015	107826
	0.5	20	60	104099	253408				0.5	20	45	16819	126863
	0.5	20	75	104745	259369				0.5	20	60	28287	140038
	0.5	90	90	0	0				0.5	20	75	38379	148714
139929	0	5	90	19824				79959	0	5	90	10221
	0.5	5	90	161779					0.5	5	90	29571
	1.5	5	90	771968					1.5	5	90	83794
	2.5	5	90	1199609					2.5	5	90	170671
									3.5	5	90	251172
	0	10	90	19929
	0.5	10	90	120400					0	10	90	10371
	1.5	10	90	784056					0.5	10	90	26210
	2.5	10	90	16925					1.5	10	90	99111
									2.5	10	90	5274
	0	20	90	21928
	0.5	20	90	121224					0	20	90	10352
	1.5	20	90	5223					0.5	20	90	29064
	2.5	20	90	8938					1.5	20	90	1371
									2.5	20	90	3899
	0	20	60	19003
	0.5	20	60	127123					0	20	60	7683
	1.5	20	60	5416					0.5	20	60	28287
									1.5	20	60	1255

## Sheet: PoissonCompare
Points	Octree	Solver divide	Samples per Node	Surface Offsetting	Time (ms)	Faces			Points	Octree	Solver divide	Samples per Node	Surface Offsetting	Time (ms)	Faces			Points	Octree	Solver divide	Samples per Node	Surface Offsetting	Time (ms)	Faces
1106189	8	1	1	1	334621	171988			139928	8	1	1	1	589405	121043			79959	8	1	1	1	228069	110933
	8	1	3	1	448824	171627				8	1	3	1	553958	138887				8	1	3	1	199256	87027
	8	1	3	3	301828	168082				8	1	3	3	532731	78697				8	1	3	3	229421	86725
	8	1	3	0.5	306476	171005				8	1	3	0.5	554117	138928				8	1	3	0.5	259957	87068
	8	1	6	1	359818	172351				8	1	6	1	291336	55210				8	1	6	1	25178	18900
	8	1	6	3	403133	167830				8	1	6	3	341110	54437				8	1	6	3	130926	30237
	8	1	6	0.5	377657	171166				8	1	6	0.5	261831	54752				8	1	6	0.5	125651	29732
	8	3	1	1	14051	171974				8	3	1	1	14208	120981				8	3	1	1	9727	99360
	8	3	3	1	15372	171728				8	3	3	1	13965	138519				8	3	3	1	8665	87154
	8	3	3	3	15484	167384				8	3	3	3	13566	76416				8	3	3	3	10983	86861
	8	3	3	0.5	13650	170993				8	3	3	0.5	13985	138336				8	3	3	0.5	8559	87240
	8	3	6	1	14599	172440				8	3	6	1	5285	55180				8	3	6	1	3888	29906
	8	3	6	3	14441	167180				8	3	6	3	5222	54224				8	3	6	3	3354	30331
	8	3	6	0.5	13995	171072				8	3	6	0.5	5303	54620				8	3	6	0.5	3313	28782
	10	3	1	1	468677	2357972				10	3	1	1	26546	119880				10	3	1	1	10374	101335
	10	3	1	3	481137	2296466				10	3	1	3	23597	86103				10	3	1	3	10474	101757
	10	3	1	0.5	450664	2351918				10	3	1	0.5	22676	104644				10	3	1	0.5	10402	101128
	10	3	3	1	228078	702306				10	3	3	1	14493	161725				10	3	3	1	9454	92025
	10	3	3	3	259820	683678				10	3	3	3	14975	84138				10	3	3	3	9528	91937
	10	3	3	0.5	220223	696974				10	3	3	0.5	17799	145096				10	3	3	0.5	9510	92069
	10	3	6	1	71764	630885				10	3	6	1	6088	58142				10	3	6	1	3826	29698
	10	3	6	3	65727	612530				10	3	6	3	6225	58042				10	3	6	3	3830	29951
	10	3	6	0.5	65479	627740				10	3	6	0.5	6142	57793				10	3	6	0.5	3859	29617
	10	6	1	1	144892	2357280				10	6	1	1	10490	118174				10	6	1	1	6892	101293
	10	6	3	1	43057	701342				10	6	3	1	9908	114528				10	6	3	1	6441	92081
	10	6	3	3	42788	686808				10	6	3	3	9549	87149				10	6	3	3	6431	91879
	10	6	3	0.5	45228	696680				10	6	3	0.5	9833	144528				10	6	3	0.5	6462	92083
	10	6	6	1	39166	630355				10	6	6	1	4369	58107				10	6	6	1	2747	29660
	10	6	6	3	39050	615620				10	6	6	3	4348	58302				10	6	6	3	2714	29875
	10	6	6	0.5	39612	627471				10	6	6	0.5	4266	57804				10	6	6	0.5	2702	29647
	12	3	1	1	476101	2392954				12	3	1	1	28977	122468				12	3	1	1	16941	103116
	12	3	1	3	491406	2362204				12	3	1	3	28802	91654				12	3	1	3	17064	103680
	12	3	1	0.5	538422	2385175				12	3	1	0.5	28318	107466				12	3	1	0.5	16876	102980
	12	3	3	1	249002	702316				12	3	3	1	22155	147482				12	3	3	1	16348	94056
	12	3	3	3	249100	683770				12	3	3	3	21307	88704				12	3	3	3	16650	93994
	12	3	3	0.5	298273	695910				12	3	3	0.5	21553	147432				12	3	3	0.5	16920	94110
	12	3	6	1	83996	635268				12	3	6	1	13038	60340				12	3	6	1	10351	31542
	12	3	6	3	75043	617586				12	3	6	3	12827	62290				12	3	6	3	10488	31884
	12	3	6	0.5	79701	630772				12	3	6	0.5	13129	59900				12	3	6	0.5	10613	31408
	12	6	1	1	556791	1989778				12	6	1	1	17552	120822				12	6	1	1	13356	103088
	12	6	3	1	56820	701386				12	6	3	1	17126	146862				12	6	3	1	13010	94094
	12	6	3	3	54912	687388				12	6	3	3	16529	91582				12	6	3	3	13205	93956
	12	6	3	0.5	54652	695574				12	6	3	0.5	17097	146842				12	6	3	0.5	14884	100462
	12	6	6	1	46448	634404				12	6	6	1	11462	60240				12	6	6	1	9528	31464
	12	6	6	3	49893	620636				12	6	6	3	28425	62626				12	6	6	3	9139	31774
	12	6	6	0.5	51436	630484				12	6	6	0.5	11581	59934				12	6	6	0.5	8966	31424

## Sheet: PlotsOctree
Octree	Solver divide	Samples per Node	Surface Offsetting	Time (ms)	Faces		Octree	Solver divide	Samples per Node	Surface Offsetting	Time (ms)	Faces		Octree	Solver divide	Samples per Node	Surface Offsetting	Time (ms)	Faces
8	3	1	1	14051	171974		8	3	1	1	14208	120981		8	3	1	1	9727	99360
10	3	1	1	468677	2357972		10	3	1	1	21174	119880		10	3	1	1	10374	101335
12	3	1	1	476101	2392954		12	3	1	1	28977	122468		12	3	1	1	16941	103116
8	3	3	1	15372	171728		8	3	3	1	13965	138519		8	3	3	1	8665	87154
10	3	3	1	228078	702306		10	3	3	1	14493	145186		10	3	3	1	9454	92025
12	3	3	1	249002	702316		12	3	3	1	22155	147482		12	3	3	1	16348	94056
8	3	3	0.5	13650	170993		8	3	3	0.5	13985	138336		8	3	3	0.5	8559	87240
10	3	3	0.5	220223	696974		10	3	3	0.5	17799	145096		10	3	3	0.5	9510	92069
12	3	3	0.5	298273	695910		12	3	3	0.5	21553	147432		12	3	3	0.5	16920	94110
8	3	6	1	14599	172440		8	3	6	1	5285	55180		8	3	6	1	3888	29906
10	3	6	1	71764	630885		10	3	6	1	6088	58142		10	3	6	1	3826	29698
12	3	6	1	83996	635268		12	3	6	1	13038	60340		12	3	6	1	10351	31542
8	6	1	1	9127	171874		8	6	1	1	9353	119261		8	6	1	1	6444	99402
10	6	1	1	144892	2357280		10	6	1	1	10490	118174		10	6	1	1	6892	101293
12	6	1	1	556791	1989778		12	6	1	1	17552	120822		12	6	1	1	13356	103088
8	6	3	1	9174	171541		8	6	3	1	9199	137817		8	6	3	1	5795	87140
10	6	3	1	43057	701342		10	6	3	1	9908	114528		10	6	3	1	6441	92081
12	6	3	1	56820	701386		12	6	3	1	17126	146862		12	6	3	1	13010	94094

## Sheet: Poisson
Number of points	Octree	Solver divide	Samples per Node	Surface Offsetting	Time (msec)	RAM (mb)	Faces	Vertex
1106189	6	1	1	1	3800	250	10947	5501
	6	1	3	1	4133	349.5	10947	5501
	6	1	3	3	3795	258.5	11132	5568
	6	1	3	0.5	3824	392.9	10789	5427
	6	1	6	1	3818	249.7	10947	5502
	6	1	6	3	3727	254.7	11132	5568
	6	1	6	0.5	9810	402.6	10798	5432
	6	3	1	1	1605	202.8	10938	5498
	6	3	3	1	1611	219.2	10938	5498
	6	3	3	3	1704	225.8	11194	5599
	6	3	3	0.5	4083	412.2	10758	5407
	6	3	6	1	1567	257.2	10938	5498
	6	3	6	3	1616	265.1	11194	5599
	6	3	6	0.5	4087	422.5	10758	5407
	6	6	1	1	1353	297.1	10896	5479
	6	6	3	1	1408	320	10896	5479
	6	6	3	3	1394	300.4	11200	5604
	6	6	3	0.5	3468	431.1	10754	5405
	6	6	6	1	1350	325.5	10896	5479
	6	6	6	3	1374	338.5	11202	5605
	6	6	6	0.5	1429	417	10754	5405
	8	1	1	1	334621	360.2	171988	86033
	8	1	3	1	448824	375.7	171627	85853
	8	1	3	3	301828	379	168082	84063
	8	1	3	0.5	306476	449.9	171005	85526
	8	1	6	1	359818	407.5	172351	86207
	8	1	6	3	403133	405.2	167830	83937
	8	1	6	0.5	377657	471	171166	85616
	8	3	1	1	14051	431.7	171974	86018
	8	3	3	1	15372	446.6	171728	85900
	8	3	3	3	15484	460.9	167384	83708
	8	3	3	0.5	13650	485.2	170993	85521
	8	3	6	1	14599	487.5	172440	86252
	8	3	6	3	14441	507.1	167180	83610
	8	3	6	0.5	13995	497.4	171072	85568
	8	6	1	1	9127	555.4	171874	85971
	8	6	3	1	9174	565.6	171541	85807
	8	6	3	3	11270	568	168318	84187
	8	6	3	0.5	8866	530.8	171100	85571
	8	6	6	1	10825	604.3	172339	86202
	8	6	6	3	9116	540.7	167950	84003
	8	6	6	0.5	9383	531.2	171000	85532
	10	3	1	1	468677	501.3	2357972	1179028
	10	3	1	3	481137	660.3	2296466	1148310
	10	3	1	0.5	450664	811.2	2351918	1176008
	10	3	3	1	228078	293.1	702306	351197
	10	3	3	3	259820	329.1	683678	341847
	10	3	3	0.5	220223	616.8	696974	348533
	10	3	6	1	71764	345.2	630885	315486	broken
	10	3	6	3	65727	358.8	612530	306262
	10	3	6	0.5	65479	618.1	627740	313916
	10	6	1	1	144892	580	2357280	1178690
	10	6	3	1	43057	377.8	701342	350716
	10	6	3	3	42788	390.4	686808	343431
	10	6	3	0.5	45228	639	696680	348387
	10	6	6	1	39166	412.2	630355	315224
	10	6	6	3	39050	422.9	615620	307814
	10	6	6	0.5	39612	649.6	627471	313782
	10	9	1	1	131849	671.3	2357136	1178618
	10	9	1	3	131716	673.7	2308840	1154457
	10	9	1	0.5	144582	870.3	2351618	1175885
	10	9	3	1	41046	292.8	701574	350835	part broken
	10	9	3	3	40419	306.2	686890	343470
	10	9	3	0.5	42332	681.8	696604	34851
	10	9	6	1	41338	326.6	630379	315236
	10	9	6	3	35233	344.8	615676	307844
	10	9	6	0.5	36999	683.8	627477	313785
	12	3	1	1	476101	874.2	2392954	1196597
	12	3	1	3	491406	905.6	2362204	1181108	broken
	12	3	1	0.5	538422	1121.9	2385175	1192708
	12	3	3	1	249002	820.2	702316	351288
	12	3	3	3	249100	828.4	683770	341908	broken
	12	3	3	0.5	298273	1098	695910	348065
	12	3	6	1	83996	838.3	635268	317764
	12	3	6	3	75043	851.9	617586	308789
	12	3	6	0.5	79701	1109.5	630772	315503
	12	6	1	1	556791	1063.8	1989778	994934	part broken
	12	6	3	1	56820	781.8	701386	350826
	12	6	3	3	54912	780.7	687388	343707
	12	6	3	0.5	54652	1122.3	695574	347900
	12	6	6	1	46448	815.4	634404	317328
	12	6	6	3	49893	822.3	620636	310317
	12	6	6	0.5	51436	1136.9	630484	315304
	12	9	3	1	52034	831.1	701334	350796
	12	9	3	3	56253	845.9	687460	343744
	12	9	3	0.5	48437	1148.4	695568	347897
	12	9	6	1	45174	850.5	634400	317326
	12	9	6	3	47028	862.6	620662	310331
	12	9	6	0.5	44159	1158.9	630480	315338
	12	9	1	1	146604	924.9	2391782	1196014
	12	9	1	3	153822	1196.4	2377690	1188868
	12	9	1	0.5	147442	1210.8	2384917	1192564

## Sheet: Poisson2
Number of points	Octree	Solver divide	Samples per Node	Surface Offsetting	Time (msec)	RAM (mb)	Faces	Vertex		Face - Vertex
139928	8	1	1	1	589405	162.4	121043	60557		60486
	8	1	3	1	553958	178.7	138887	69473		69414
	8	1	3	3	532731	188.1	78697	39371	broken	39326
	8	1	3	0.5	554117	200.9	138928	69492		69436
	8	1	6	1	291336	176.7	55210	27634		27576
	8	1	6	3	341110	174.8	54437	27227		27210
	8	1	6	0.5	261831	187.3	54752	27405		27347
	8	3	1	1	14208	198.4	120981	60524		60457
	8	3	3	1	13965	209.2	138519	69289		69230
	8	3	3	3	13566	220.3	76416	38228	broken	38188
	8	3	3	0.5	13985	232.5	138336	69196		69140
	8	3	6	1	5285	244.2	55180	27620		27560
	8	3	6	3	5222	250.6	54224	27120		27104
	8	3	6	0.5	5303	258.1	54620	27339		27281
	8	6	1	1	9353	296.1	119261	59666	top sliced	59595
	8	6	3	1	9199	313.6	137817	68938	part distorted	68879
	8	6	3	3	8711	328.2	78908	39490	broken	39418
	8	6	3	0.5	9184	341.4	137786	68923		68863
	8	6	6	1	3549	275.4	55176	27619		27557
	8	6	6	3	3577	287.8	54642	27330		27312
	8	6	6	0.5	3460	308.3	54664	27361		27303
	10	3	1	1	21174	340.3	119880	59981	top sliced	59899
	10	3	1	3	23597	330	86103	43081	top sliced	43022
	10	3	1	0.5	22676	340.5	104644	52356	top sliced	52288
	10	3	3	1	14493	352.9	161725	80908		80817
	10	3	3	3	14975	358.9	84138	42121	top sliced	42017
	10	3	3	0.5	17799	370.2	145096	72580		72516
	10	3	6	1	6088	381.4	58142	29107		29035
	10	3	6	3	6225	390.2	58042	29034		29008
	10	3	6	0.5	6142	367.5	57793	28930		28863
	10	6	1	1	10490	387.4	118174	59125	top sliced	59049
	10	6	3	1	9908	430.3	114528	72296	slightly dist	42232
	10	6	3	3	9549	442.9	87149	43628	top sliced	43521
	10	6	3	0.5	9833	453.9	144528	72296		72232
	10	6	6	1	4369	440.7	58107	29091		29016
	10	6	6	3	4348	452.4	58302	29164		29138
	10	6	6	0.5	4266	480.4	57804	28934		28870
	10	9	1	1	9894	589.1	118188	59132	top sliced	59056
	10	9	1	3	9604	618.5	87719	43888	badly sliced	43831
	10	9	1	0.5	9905	540	103392	51731	top sliced	51661
	10	9	3	1	9409	551.7	144540	72302	slightly sliced	72238
	10	9	3	3	11168	579.8	87169	43642	badly sliced	43527
	10	9	3	0.5	9452	657.2	144526	72293		72233
	10	9	6	1	4074	572.1	58109	29092		29017
	10	9	6	3	4087	600.2	58296	29161		29135
	10	9	6	0.5	4143	613.9	57800	28932		28868
	12	3	1	1	28977	1050.6	122468	61327	top sliced	61141
	12	3	1	3	28802	1065.1	91654	45917	badly sliced	45737
	12	3	1	0.5	28318	979.1	107466	53807	top sliced	53659
	12	3	3	1	22155	993	147482	73815		73667
	12	3	3	3	21307	1021.1	88704	44493	badly sliced	44211
	12	3	3	0.5	21553	1021.1	147432	73785		73647
	12	3	6	1	13038	1254.6	60340	30255		30085
	12	3	6	3	12827	1254.6	62290	31193		31097
	12	3	6	0.5	13129	1030.7	59900	30024		29876
	12	6	1	1	17552	1052.1	120822	60503	top sliced	60319
	12	6	3	1	17126	1059.8	146862	73505	slightly broken	73357
	12	6	3	3	16529	1049.9	91582	45933	badly sliced	45649
	12	6	3	0.5	17097	1063.6	146842	73489		73353
	12	6	6	1	11462	1079.6	60240	30202		30038
	12	6	6	3	28425	1093.8	62626	31365		31261
	12	6	6	0.5	11581	1090.4	59934	30038		29896
	12	9	3	1	16729	1105.6	146880	73514		73366
	12	9	3	3	16545	1119.4	91586	45938	badly sliced	45648
	12	9	3	0.5	16429	1133.5	146868	73502		73366
	12	9	6	1	11299	1145.1	60242	30203		30039
	12	9	6	3	11434	1186.5	62642	31373		31269
	12	9	6	0.5	10893	1192.5	59926	30034		29892
	12	9	1	1	16691	1257.2	120832	60508	top sliced	60324
	12	9	1	3	17171	1210.2	93194	46692	badly sliced	46502
	12	9	1	0.5	16709	1270.5	106314	53232	slightly sliced	53082

## Sheet: Poisson3
Number of points	Octree	Solver divide	Samples per Node	Surface Offsetting	Time (msec)	RAM (mb)	Faces	Vertex		Face - Vertex
79959	8	1	1	1	228069	98.6	110933	55525	Side lifted	55408
	8	1	3	1	199256	108.2	87027	43541		43486
	8	1	3	3	229421	119.4	86725	43391		43334
	8	1	3	0.5	259957	130.6	87068	43562		43506
	8	1	6	1	25178	147.5	18900	9489	Side lifted	9411
	8	1	6	3	130926	150.2	30237	15146		15091
	8	1	6	0.5	125651	131.2	29732	14893		14839
	8	3	1	1	9727	155.2	99360	49709		49651
	8	3	3	1	8665	165.2	87154	43605		43549
	8	3	3	3	10983	177.2	86861	43457		43404
	8	3	3	0.5	8559	190.5	87240	43646		43594
	8	3	6	1	3888	201.5	29906	14981		14925
	8	3	6	3	3354	206.7	30331	15193		15138
	8	3	6	0.5	3313	217.9	28782	14918		13864
	8	6	1	1	6444	253.4	99402	49730		49672
	8	6	3	1	5795	284.9	87140	43596		43544
	8	6	3	3	5705	283.3	86831	43442		43389
	8	6	3	0.5	5710	295.6	87246	43651		43595
	8	6	6	1	2708	292.2	29898	14977		14921
	8	6	6	3	2659	305.6	30259	15157		15102
	8	6	6	0.5	2583	318	29754	14904		14850
	10	3	1	1	10374	163.8	101335	50693		50642
	10	3	1	3	10474	181	101757	50905		50852
	10	3	1	0.5	10402	185.2	101128	50590		50538
	10	3	3	1	9454	199	92025	46041		45984
	10	3	3	3	9528	212.8	91937	45667		46270
	10	3	3	0.5	9510	225.2	92069	46063		46006
	10	3	6	1	3826	236.2	29698	14879		14819
	10	3	6	3	3830	264.2	29951	15005		14946
	10	3	6	0.5	3859	258.8	29617	14839		14778
	10	6	1	1	6892	302.2	101293	50672		50621
	10	6	3	1	6441	302.9	92081	46069		46012
	10	6	3	3	6431	330.6	91879	45968		45911
	10	6	3	0.5	6462	326.4	92083	46070		46013
	10	6	6	1	2747	328.9	29660	14860		14800
	10	6	6	3	2714	334.7	29875	14967		14908
	10	6	6	0.5	2702	351.3	29647	14853		14794
	10	9	1	1	6608	392.8	101267	50661		50606
	10	9	1	3	6674	395.3	101745	50899		50846
	10	9	1	0.5	6660	414.5	101211	50630		50581
	10	9	3	1	6196	437.7	92065	46061		46004
	10	9	3	3	6249	433.7	91869	45963		45906
	10	9	3	0.5	6251	442.8	92061	46059		46002
	10	9	6	1	2628	448.5	29660	14860		14800
	10	9	6	3	2620	464	29873	14966		14907
	10	9	6	0.5	2644	485.6	29647	14853		14794
	12	3	1	1	16941	862.9	103116	51628		51488
	12	3	1	3	17064	494.8	103680	51911		51769
	12	3	1	0.5	16876	510.4	102980	51562		51418
	12	3	3	1	16348	523.7	94056	47102		46954
	12	3	3	3	16650	540.7	93994	47070		46924
	12	3	3	0.5	16920	553.3	94110	47128		46982
	12	3	6	1	10351	564.8	31542	15845		15697
	12	3	6	3	10488	581.5	31884	16016		15868
	12	3	6	0.5	10613	593	31408	15778		15630
	12	6	1	1	13356	619.1	103088	51614		51474
	12	6	3	1	13010	625.8	94094	47119		46975
	12	6	3	3	13205	640.8	93956	47051		46905
	12	6	3	0.5	14884	481.3	100462	50341		50121
	12	6	6	1	9528	758.4	31464	15806		15658
	12	6	6	3	9139	738.6	31774	15961		15813
	12	6	6	0.5	8966	788.6	31424	15785		15639
	12	9	3	1	12524	798.9	94078	47111		46967
	12	9	3	3	12571	813.5	93936	47041		46895
	12	9	3	0.5	12318	823.5	94080	47113		46967
	12	9	6	1	8918	834.6	31464	15806		15658
	12	9	6	3	8812	871.6	31774	15961		15813
	12	9	6	0.5	8958	785.4	31424	15785		15639
	12	9	1	1	13546	885	103064	51604		51460
	12	9	1	3	12967	894.5	103680	51911		51769
	12	9	1	0.5	12970	910.6	103072	51606		51466
	10	1	1	1	301622	345.6	101253	50654		50599
	10	1	3	1	232057	113.3	92021	46039	Side lifted	45982
	10	1	3	3	216993	100.9	91855	45958		45897
	10	1	3	0.5	232348	115.1	92059	46058		46001
	10	1	6	1	111899	123.4	29652	14856		14796
	10	1	6	3	127982	134.4	29943	15001		14942
	10	1	6	0.5	158812	146.6	29605	14832		14773

## Sheet: BallPivot139928
Number of points	Ball radius (%)	Clustering radius(%)	Angle threshold (degree)	Time	Ram	Face
139929	0	20	90	21928	130	261013
	0	10	90	19929	159	261013
	0	5	90	19824	161.9	261013
	0	30	90	19945	180.2	261013
	0	60	90	21047	201.4	261013
	0	90	90	20702	210.6	102522	holes
	0	20	75	21830	241.4	257011
	0	20	60	19003	123	247571
	0	20	45	20209	105.4	232871	hole in the borehole
	0	20	30	20604	127.3	214117	broken
	0.5	20	90	121224	149.6	261825
	0.5	10	90	120400	175.1	261825
	0.5	5	90	161779	194.4	261825
	0.5	30	90	112573	218.9	261825
	0.5	60	90	5253	104.9	82034
	0.5	90	90	0	0	0	no face was there
	0.5	20	75	104745	150.9	259369
	0.5	20	60	127123	180.6	253408
	0.5	20	45	67961	201.5	243993
	0.5	20	30	38065	210.3	217564
	1.5	20	90	5223	227	68429	small holes
	1.5	10	90	784056	221.3	248589
	1.5	5	90	771968	235	248589
	1.5	30	90	0	0	0
	1.5	60	90	0	0	0
	1.5	90	90	0	0	0
	1.5	10	75	842359	119.4	245206
	1.5	10	60	0	0	0
	1.5	10	45	0	0	0
	1.5	10	30	0	0	0
	2.5	20	90	8938	124.4	256
	2.5	10	90	16925	119.9	82494	broken hole
	2.5	5	90	1199609	182.4	243377
	2.5	30	90
	2.5	60	90
	2.5	90	90
	2.5	10	75	16367	108.6	82101	hole
	2.5	10	60	13903	137.8	81409	hole
	2.5	10	45	11651	157.8	73239	big gap
	2.5	10	30	11895	175.8	74543	big gap
	3.5	20	90
	3.5	10	90				half created
	3.5	5	90	1201015	120.8	238871
	3.5	30	90
	3.5	60	90
	3.5	90	90
	3.5	5	75	1267298	111.2	235170
	3.5	5	60	1137658	119.5	230843
	3.5	5	45	995576	153.3	221747
	3.5	5	30	852553	159.2	207676	holes

## Sheet: BallPivot79959
Number of points	Ball radius (%)	Clustering radius(%)	Angle threshold (degree)	Time	Ram	Face
79959	0	20	90	10352	97	148032
	0	10	90	10371	114.3	148032
	0	5	90	10221	132.8	148032
	0	30	90	15576	155.6	148032
	0	60	90	7915	171.8	121654
	0	90	90	2162	177.2	44622	holes
	0	20	75	10260	181.9	145497
	0	20	60	7683	198.6	134167
	0	20	45	4464	218.6	119496	holes
	0	20	30	5942	231.7	108289	holes
	0.5	20	90	29064	256.5	148714	small holes
	0.5	10	90	26210	275.8	148714	small holes
	0.5	5	90	29571	299.2	148714
	0.5	30	90	25611	314.7	148714	small holes
	0.5	60	90	2102	316.5	51718	holes
	0.5	90	90	0	0	0
	0.5	20	75	38379	368.5	148714
	0.5	20	60	28287	383.6	140038
	0.5	20	45	16819	395.7	126863	small holes
	0.5	20	30	8015	412.7	107826	big holes
	1.5	20	90	1371	418.3	35608	big holes
	1.5	10	90	99111	450.9	142154
	1.5	5	90	83794	478.9	142154
	1.5	30	90	0	0	0
	1.5	60	90	0	0	0
	1.5	90	90	2507	390.4	44622	big holes
	1.5	10	75	79511	435.5	137823	holes
	1.5	10	60	96953	461.9	138067
	1.5	10	45	79687	481.1	130644	holes
	1.5	10	30	35026	497	117501
	3.5	20	90	0	0	0
	3.5	10	90	0	0	0
	3.5	5	90	251172	485	136160
	3.5	30	90	0	0	0
	3.5	60	90	0	0	0
	3.5	90	90	0	0	0
	3.5	5	75	173170	544.5	133385
	3.5	5	60	163391	563.7	127889	part broken
	3.5	5	45	119474	581.3	119922
	3.5	5	30	38371	595.4	96133	holes

[truncated: 1 more sheets: BallPivot345149]
